# Supplementary material for: Snatching Sundews—Analysis of Tentacle Movement in Two Species of Drosera in Terms of Response Rate, Response Time, and Speed of Movement
Source: Plants (Basel). 2022 Nov 23;11(23):3212. doi: 10.3390/plants11233212 (PMC9740574; doi:10.3390/plants11233212)
Supplement: Supplementary file 1 [file plants-11-03212-s001.zip]

Archive with 1 entries (1 files):
- plants-2033243-supplementary.mov
